# Supplementary material for: Longitudinal Characterization of the Mumps-Specific HLA-A2 Restricted T-Cell Response after Mumps Virus Infection
Source: Vaccines (Basel). 2021 Dec 3;9(12):1431. doi: 10.3390/vaccines9121431 (PMC8707000; doi:10.3390/vaccines9121431)
Supplement: Supplementary file 1 [file vaccines-09-01431-s001.zip]

Archive with 1 entries (1 files):
- vaccines-1426173-supplementary.pdf
